# Supplementary material for: Taurodeoxycholate Aggregation Explored by Molecular Dynamics: Primary-To-Secondary Micelle Transition and Formation of Mixed Micelles with Fatty Acids
Source: Molecules. 2024 Dec 13;29(24):5897. doi: 10.3390/molecules29245897 (PMC11677267; doi:10.3390/molecules29245897)
Supplement: Supplementary file 1 [file molecules-29-05897-s001.zip]

Archive with 1 entries (1 files):
- molecules-3340019-supplementary.pdf
